# Supplementary material for: Nuclear Translocation of S100A9 Triggers Senescence of Human Amnion Fibroblasts by De‐Repressing LINE1 Via Heterochromatin Erosion at Parturition
Source: Adv Sci (Weinh). 2025 Apr 2;12(21):2414682. doi: 10.1002/advs.202414682 (PMC12140318; doi:10.1002/advs.202414682)
Supplement: Supplementary file 2 — Supplemental Table 1 [file ADVS-12-2414682-s001.xlsx]

## Sheet: Table S1
	Table S1 The differentially expressed genes upon nS100A9 overexpression
gene_id	BaseMean_DESeq2	BaseMean_control_NC	BaseMean_case_A9	FoldChange	log2FoldChange	p-value	q-value	Regulation	FPKM_OE_1	FPKM_OE_2	FPKM_OE_3	FPKM_NC_1	FPKM_NC_2	FPKM_NC_3
S100A9	29127.6	598.696	57656.5	102.787	6.68351	4.70168e-28	8.79591e-24	Up	1414.37	4080.7	2466.06	29.2077	42.9025	10.9349
CFAP210	2.94465	0.307938	5.58136	16.3643	4.03248	0.040069	0.999982	Up	0.0689749	0.0686563	0.0546078	0	0.0113491	0
RGPD1	10.2406	3.04585	17.4354	7.22078	2.85216	0.0111221	0.794406	Up	0.0628464	0.0437892	0.00199023	0.016472	0.00206814	0
CD52	7.50604	2.781	12.2311	5.28635	2.40227	0.0453902	0.999982	Up	0.887762	0.828433	0.316281	0	0.383438	0.107766
SLAMF6	15.8579	7.55299	24.1628	3.87025	1.95243	0.0141237	0.898728	Up	0.34992	0.156737	0.116354	0.127745	0.0604543	0.00849541
CXCL10	24.7311	14.7014	34.7608	3.7823	1.91926	0.0137434	0.884628	Up	1.78624	0.373159	0.0628524	0.891761	0.0217709	0.0214157
CCDC13	13.4531	8.10393	18.8023	3.6097	1.85188	0.0433237	0.999982	Up	0.061675	0.0560519	0.0331184	0.00301212	0.0582405	0.0078123
LINC01347	12.5907	5.90434	19.2771	3.22922	1.69119	0.0403943	0.999982	Up	0.114892	0.107634	0.16694	0.0303663	0.0533767	0.0393794
MNDA	52.5252	33.19	71.8603	2.26269	1.17804	0.00425513	0.435	Up	1.1174	1.00703	1.11896	0.712387	0.387588	0.410592
SIGLEC1	118.459	82.5633	154.355	2.12868	1.08996	0.000484777	0.106359	Up	1.31419	0.248284	0.102572	0.756926	0.0882097	0.0506161
ALDH1A1	107.148	88.9628	125.333	2.07459	1.05283	0.00546964	0.50551	Up	1.45876	0.775233	2.36071	0.430481	0.231887	2.72524
GBP5	53.4154	40.3832	66.4477	2.03393	1.02427	0.0438182	0.999982	Up	0.620021	0.079511	0.0289104	0.397367	0.0450631	0.00369398
RSAD2	309.888	204.969	414.807	2.0308	1.02205	3.47327e-09	1.08296e-05	Up	2.81405	4.20851	1.72056	1.40836	2.1111	0.865838
IFIT1	887.817	583.143	1192.49	2.01967	1.01412	2.29382e-16	1.43042e-12	Up	7.81079	6.59908	5.43049	3.38559	3.20104	3.32735
SELL	44.0311	29.2901	58.7721	1.92021	0.941267	0.0397003	0.999982	Up	0.923058	0.754724	0.250557	0.493742	0.260364	0.21343
IFI44L	305.891	205.16	406.622	1.86818	0.901635	1.69709e-06	0.0013804	Up	2.81848	1.12481	1.32005	1.21502	0.746631	0.764339
HSPA4L	148.461	104.561	192.361	1.83348	0.874586	0.000949548	0.16602	Up	0.344325	0.387164	0.494726	0.222038	0.268587	0.189897
PPBP	162.782	113.924	211.641	1.76137	0.8167	0.00279478	0.330916	Up	4.22277	8.2684	0.339028	1.87063	4.81475	0.327298
CSF3R	93.3102	68.1044	118.516	1.7475	0.805292	0.00719891	0.614964	Up	0.749739	0.864844	0.878709	0.432892	0.456553	0.571586
CORO1A	71.4632	53.4929	89.4334	1.74197	0.800719	0.0349693	0.999982	Up	1.65203	1.51107	0.820101	0.568413	1.41054	0.491416
MX1	2192.57	1644.88	2740.26	1.71513	0.778319	3.02437e-12	1.4145e-08	Up	9.59424	12.8849	14.1109	4.36168	9.01615	9.21811
FCGR3B	100.501	72.0875	128.915	1.70105	0.766429	0.0123877	0.844453	Up	1.98427	1.14514	0.902463	0.841765	0.87527	0.604742
APLN	136.741	95.4347	178.046	1.6983	0.764093	0.00883778	0.688905	Up	2.51561	1.58399	0.145076	1.3903	0.745842	0.156101
H4C8	69.6233	49.6933	89.5532	1.6872	0.754633	0.0441024	0.999982	Up	2.78755	8.82851	5.71793	2.7754	3.56505	3.32231
NRG1	74.011	58.9815	89.0404	1.68545	0.753137	0.0458344	0.999982	Up	0.0449303	0.286752	0.035153	0.0178128	0.204824	0.0243832
THSD1	150.95	110.466	191.435	1.68231	0.750447	0.00520146	0.493451	Up	1.33582	1.26147	2.30227	1.06767	0.879182	0.931362
CCL4	288.379	226.971	349.787	1.67987	0.74835	0.000236932	0.0656033	Up	14.2121	20.7898	6.56458	10.2753	14.2632	2.7451
CLEC12A	80.2258	66.2669	94.1847	1.67749	0.746307	0.0387279	0.999982	Up	1.70587	0.780685	0.232853	1.38758	0.435541	0.0952078
USP18	96.0293	72.4689	119.59	1.64049	0.714125	0.0336761	0.999982	Up	2.34282	0.956118	0.82354	1.21056	1.00612	0.352652
LOC105371480	106.918	83.4929	130.342	1.62518	0.700598	0.019492	0.999982	Up	0.763977	1.8287	1.0196	0.32692	1.19419	0.847907
IL15RA	89.0192	71.2791	106.759	1.6249	0.700347	0.0355175	0.999982	Up	1.21076	0.510663	0.428916	0.883633	0.398434	0.172716
OAS2	1041.22	785.343	1297.09	1.61282	0.689586	9.47973e-08	0.000154962	Up	7.96106	4.61548	3.70123	4.1716	3.70815	2.22478
OAS1	635.167	487.547	782.787	1.5978	0.676084	3.80651e-07	0.000508659	Up	6.87834	4.54562	3.18681	4.05721	3.29295	1.93377
GDF15	1054.13	816.369	1291.88	1.59117	0.670088	2.32472e-09	8.69819e-06	Up	27.9314	13.8937	15.7384	18.2696	9.73231	9.03189
IFIT2	425.954	334.973	516.936	1.58144	0.661242	4.73876e-05	0.0188623	Up	3.61983	5.39706	2.91662	2.77936	3.49069	1.55742
IFIT3	1189.99	934.213	1445.76	1.54792	0.630332	5.55279e-08	0.000115424	Up	16.8112	16.1903	9.9751	9.24127	12.4818	6.70767
CNTN5	113.888	88.761	139.014	1.54431	0.626962	0.0456463	0.999982	Up	0.15072	0.0520491	1.06663	0.0967439	0.0364399	0.707945
CDKN1A	26595.1	20911.1	32279.2	1.54408	0.62675	0.0342405	0.999982	Up	286.581	232.685	311.864	201.784	201.638	146.999
LOC648987	141.166	117.78	164.552	1.51894	0.603064	0.0231774	0.999982	Up	1.60331	1.26496	0.7581	1.4026	0.83154	0.380285
IFI44	547.124	431.93	662.318	1.51311	0.597516	1.55701e-05	0.00832246	Up	8.11273	5.63799	5.62411	4.81604	3.88323	4.22096
EDA2R	205.167	170.977	239.356	1.50533	0.590077	0.0190142	0.999982	Up	1.06726	1.41115	1.34688	0.453292	1.47823	0.89722
SLC27A6	243.419	263.773	223.066	0.666627	-0.585048	0.028262	0.999982	Down	0.0633534	5.6034	0.705068	0.203326	6.15619	1.23048
WDR76	224.527	262.875	186.179	0.665824	-0.586786	0.00863231	0.684293	Down	1.16894	1.88753	0.610802	1.62673	2.2247	1.38746
GABRP	2156.17	2628.75	1683.59	0.66546	-0.587577	1.63605e-08	3.82591e-05	Down	0.382967	28.4526	11.3881	0.516218	46.4583	16.9665
SPAG5	383.823	447.557	320.089	0.662136	-0.594801	0.00235101	0.291465	Down	2.34066	3.29722	0.988328	3.15201	3.81077	2.41266
TRIP13	256.47	307.606	205.334	0.657366	-0.60523	0.00141741	0.210451	Down	1.92472	1.97969	1.03619	2.87368	2.76314	1.87694
F2RL1	853.554	1030.28	676.827	0.656462	-0.607216	1.1469e-07	0.000165048	Down	2.37364	5.91099	9.3811	3.63584	9.16035	14.8114
AURKB	112.402	129.769	95.0355	0.654865	-0.610731	0.0467542	0.999982	Down	1.69816	2.17118	0.333792	1.97329	2.9483	0.909864
UBE2C	237.948	275.347	200.549	0.654658	-0.611187	0.00911334	0.701614	Down	4.93251	6.55333	1.34751	7.08629	7.14758	3.51548
F2RL2	444.994	511.506	378.482	0.654276	-0.612029	0.00208161	0.274245	Down	1.20483	0.751441	6.62882	1.4219	1.94227	8.69389
KIF18A	119.571	143.632	95.5101	0.652159	-0.616704	0.0266396	0.999982	Down	0.801965	0.569302	0.395718	1.11732	0.730354	0.857295
BMP6	1752.59	2067.19	1438	0.652125	-0.61678	1.01454e-08	2.71144e-05	Down	7.92275	3.58523	17.6692	11.5609	6.84814	24.8243
CDC6	378.909	438.524	319.294	0.650983	-0.619308	0.00368992	0.39673	Down	2.61473	1.91516	0.682219	2.5738	3.01428	1.76202
LMNB1	393.983	469.141	318.826	0.643204	-0.636651	0.00063024	0.129217	Down	3.17394	3.96249	1.48214	4.48173	4.85062	3.51765
ZWINT	304.976	369.494	240.458	0.641799	-0.639807	0.000668927	0.129217	Down	3.55413	3.34649	1.74533	4.3295	6.15219	3.13668
TACC3	412.278	486.505	338.052	0.641795	-0.639816	0.0012692	0.197876	Down	2.90449	3.94381	1.21474	3.78565	4.76085	3.2192
FANCA	149.721	178.162	121.28	0.641101	-0.641377	0.0276356	0.999982	Down	0.486208	0.776009	0.278745	0.687397	0.782072	0.818157
CENPK	159.633	185.609	133.657	0.637284	-0.649992	0.0185803	0.999982	Down	0.897431	0.803485	0.198489	1.06141	1.03129	0.590236
CENPE	215.868	255.117	176.618	0.63368	-0.658173	0.00832587	0.6685	Down	0.484581	0.877804	0.254493	0.774224	0.897363	0.678117
DEPDC1	179.455	209.734	149.175	0.632944	-0.65985	0.0165242	0.978073	Down	0.782383	1.16329	0.264801	0.983203	1.32756	0.835773
PSMC3IP	173.281	204.881	141.68	0.632462	-0.66095	0.0134478	0.877194	Down	2.98356	3.0182	0.89349	4.09817	3.40971	2.58248
ESPL1	85.2269	103.574	66.8794	0.623627	-0.681244	0.0339525	0.999982	Down	0.274974	0.344941	0.139565	0.376573	0.513178	0.307272
PRR11	452.699	534.952	370.445	0.623164	-0.682317	0.000463913	0.10332	Down	1.39193	2.42366	0.552533	1.93373	2.9244	1.51741
NDC80	156.456	187.43	125.481	0.623014	-0.682664	0.00960963	0.727578	Down	1.57224	2.35354	0.706325	2.19049	2.95996	1.85826
TINCR	132.609	161.481	103.738	0.616413	-0.698031	0.0339607	0.999982	Down	0.0130636	1.95048	0.179959	0.0146741	3.00495	0.348875
HELLS	201.057	244.862	157.251	0.613137	-0.705719	0.00235548	0.291465	Down	0.367418	0.365721	0.164585	0.457623	0.571344	0.399331
HAS1	213.896	258.94	168.851	0.612653	-0.706858	0.00260533	0.313158	Down	2.67712	2.4814	1.05002	3.28306	3.68558	2.75486
RAD51AP1	111.126	138.207	84.0459	0.612611	-0.706958	0.0101793	0.752707	Down	0.994294	1.22818	0.808053	1.74933	2.04599	1.26806
CYP26B1	588.355	743.528	433.182	0.611936	-0.708547	2.33105e-05	0.0111819	Down	0.0217288	6.07758	1.30053	0.0366114	10.833	2.00991
RAB3B	366.997	441.294	292.7	0.611842	-0.708768	0.0003487	0.0825756	Down	0.770919	0.741845	0.217288	0.890325	1.22824	0.549528
GTSE1	199.538	239.363	159.714	0.605959	-0.722707	0.00673918	0.58657	Down	0.730284	0.907677	0.223926	0.776915	1.36182	0.712951
LYPD1	96.214	123.681	68.7466	0.604235	-0.726819	0.0289723	0.999982	Down	0.375718	0.470702	0.492344	0.363826	0.850562	1.27075
TMC6	161.076	185.668	136.484	0.601256	-0.733948	0.00693052	0.597494	Down	0.113392	1.03318	0.0966788	0.264541	1.23713	0.192001
MYBL1	148.859	181.771	115.947	0.60039	-0.736028	0.00807448	0.664594	Down	0.565557	0.756597	0.262205	0.706434	1.04967	0.773313
FAM83D	70.7518	85.5649	55.9386	0.598937	-0.739523	0.0430551	0.999982	Down	0.614575	0.728685	0.180314	0.862929	0.990397	0.509061
TICRR	74.0632	89.42	58.7064	0.596729	-0.744853	0.0424644	0.999982	Down	0.255756	0.349566	0.0725315	0.308727	0.520058	0.222423
TMCC2	97.6263	121.804	73.4488	0.596692	-0.744942	0.01219	0.838423	Down	0.344976	0.276614	0.427887	0.50053	0.562891	0.725868
ORC6	153.86	185.038	122.681	0.596002	-0.746612	0.0140362	0.896211	Down	2.04178	2.69031	0.711721	2.68951	3.00183	2.62476
RECQL4	107.822	133.023	82.6205	0.594808	-0.749503	0.0134573	0.877194	Down	0.516489	0.780446	0.260124	1.02053	0.896925	0.598266
HMMR	346.24	420.421	272.059	0.59314	-0.753555	0.000399711	0.0900939	Down	2.66332	3.40357	0.987626	3.4935	4.63949	2.94519
KIF2C	212.78	256.708	168.853	0.591473	-0.757615	0.00253409	0.309854	Down	1.76501	1.51326	0.465007	2.26584	2.06462	1.46198
MCM10	112.838	133.11	92.566	0.591021	-0.758719	0.028626	0.999982	Down	0.521063	0.918923	0.156043	0.693457	0.978501	0.643523
CENPF	714.942	866.052	563.833	0.58924	-0.763074	0.0249461	0.999982	Down	1.31674	2.32647	0.624297	1.93481	2.90702	1.78634
BIRC5	258.951	311.901	206	0.587035	-0.768481	0.00190868	0.256889	Down	2.38233	3.00564	0.707872	2.97338	3.9973	2.40876
NCAPH	138.778	166.214	111.342	0.586377	-0.770099	0.00897171	0.693565	Down	0.424498	0.87922	0.154799	0.640594	1.06252	0.491359
SPC24	73.5316	88.9034	58.1598	0.584374	-0.775037	0.0391744	0.999982	Down	0.732448	0.748002	0.180743	1.01508	0.93909	0.618924
SAPCD2	61.8734	75.4558	48.2911	0.581209	-0.782872	0.0495261	0.999982	Down	0.205647	0.594283	0.18277	0.380033	0.641812	0.521822
TFAP2C	88.3778	103.106	73.6501	0.579811	-0.786346	0.0300078	0.999982	Down	0.0724292	1.77533	0.24944	0.183057	2.22558	0.545119
MCAM	106.013	122.145	89.8814	0.575235	-0.797776	0.0355679	0.999982	Down	0.913725	0.0634538	0.121128	0.949994	0.0839127	0.503516
ANLN	988.178	1198.67	777.686	0.56885	-0.81388	0.0300848	0.999982	Down	4.54175	6.69053	1.3891	6.1124	9.23193	4.38461
DLGAP5	218.939	269.4	168.479	0.567278	-0.817872	0.000987116	0.169422	Down	1.42284	2.09293	0.518177	1.95343	2.90301	1.68882
GINS2	158	192.589	123.411	0.566982	-0.818626	0.00398834	0.414351	Down	1.33107	1.95304	0.402792	1.84959	2.56003	1.41712
LINC00473	87.0746	117.938	56.2108	0.566535	-0.819764	0.0362463	0.999982	Down	0.723905	0.413263	0.637174	0.669655	0.620077	2.57424
RAD51	113.413	143.56	83.2667	0.566166	-0.820704	0.00325304	0.364792	Down	1.01203	0.816308	0.339833	1.55821	1.57619	0.677802
KNL1	193.862	240.38	147.344	0.565134	-0.823335	0.000882952	0.15855	Down	0.389444	0.656843	0.16444	0.558973	0.953173	0.491134
TROAP	62.5064	78.5312	46.4816	0.564485	-0.824993	0.0268674	0.999982	Down	0.424084	0.599418	0.169218	0.714552	0.921076	0.403603
TRIM59	102.471	126.194	78.7474	0.562098	-0.831106	0.011656	0.813108	Down	0.867332	0.431663	0.276815	0.951428	0.789366	0.862031
PRC1	554.32	689.152	419.488	0.560954	-0.834046	2.5875e-06	0.00192357	Down	3.79315	5.29085	1.46992	5.55959	7.76047	4.27334
NUF2	87.6358	111.135	64.1365	0.559262	-0.838403	0.00765417	0.647938	Down	0.58783	1.21704	0.49145	1.14892	1.84544	1.02754
ORC1	117.495	147.979	87.0099	0.55486	-0.849804	0.00331551	0.364862	Down	0.659105	1.0908	0.34704	1.04364	1.60713	0.963968
CENPU	227.863	290.85	164.876	0.547543	-0.868957	2.14004e-05	0.0106773	Down	1.6158	2.47586	0.800105	2.87101	4.03144	1.83543
ATAD5	75.6474	96.9461	54.3487	0.544333	-0.877438	0.00964504	0.727578	Down	0.184343	0.238217	0.107539	0.316055	0.376752	0.266961
CEP55	313.543	389.476	237.609	0.542655	-0.881894	8.23748e-05	0.027843	Down	3.26551	2.79845	0.798544	4.23243	4.57822	2.67396
CDCA8	141.403	175.364	107.442	0.541932	-0.883817	0.00537298	0.500088	Down	1.3005	1.84927	0.404922	1.63269	2.52463	1.74053
CIT	194.293	247.624	140.962	0.541436	-0.885137	0.00027866	0.0704483	Down	0.39582	0.454793	0.185702	0.644972	0.644043	0.557605
KIF11	280.617	347.446	213.787	0.541074	-0.886101	0.0447055	0.999982	Down	1.07448	1.84081	0.441696	1.88006	2.06544	1.54011
CYSLTR2	161.931	229.751	94.1111	0.535794	-0.900249	0.00293203	0.338595	Down	0.439628	0.142351	0.890687	0.529526	0.214393	2.99883
BRIP1	186.73	238.232	135.227	0.535665	-0.900598	0.000228051	0.0646421	Down	0.422483	0.343291	0.10444	0.765122	0.476674	0.30562
BLM	74.4343	94.565	54.3035	0.528539	-0.919919	0.0126642	0.852238	Down	0.260824	0.384953	0.0939913	0.353597	0.625979	0.331902
RAD54L	72.2785	87.5109	57.046	0.523119	-0.934788	0.0286607	0.999982	Down	0.544464	0.796501	0.0862111	0.898851	0.789983	0.50471
PIMREG	105.298	134.324	76.2717	0.52192	-0.938099	0.00682136	0.590805	Down	0.945748	0.941379	0.320894	1.15991	1.4291	1.38703
ASF1B	125.3	159.967	90.6326	0.520033	-0.943324	0.000976436	0.16914	Down	1.74891	1.96989	0.4664	2.74001	3.30173	1.46004
FGFR3	114.414	145.95	82.8781	0.517545	-0.950245	0.00117288	0.190801	Down	0.133356	1.02729	0.330506	0.33867	1.61991	0.692571
ASPM	303.517	381.379	225.654	0.515909	-0.954811	0.0324305	0.999982	Down	0.55339	0.88086	0.199421	0.956538	1.07146	0.752841
CDCA3	124.819	159.787	89.8501	0.514212	-0.959564	0.00114639	0.188129	Down	0.741469	1.14278	0.287832	1.32545	1.62143	0.952338
NUSAP1	345.459	435.535	255.382	0.514187	-0.959636	0.0329101	0.999982	Down	2.71262	2.74039	0.753901	3.62007	4.21284	2.9567
NCAPG	315.801	401.491	230.11	0.513946	-0.960312	1.73879e-05	0.0090359	Down	1.44388	1.98313	0.467886	2.35112	2.85643	1.6685
EXO1	139.674	180.391	98.9563	0.512124	-0.965436	0.000267729	0.0692011	Down	0.905148	0.853902	0.243862	1.46441	1.54712	0.701899
SPC25	66.4843	81.5168	51.4518	0.511429	-0.967394	0.0244657	0.999982	Down	1.01703	1.19365	0.144213	1.31293	1.60348	0.869737
BUB1B	175.987	218.815	133.16	0.508913	-0.974509	0.00114269	0.188129	Down	0.854537	1.75039	0.26838	1.40414	2.1265	1.22079
CDCA5	172.413	221.239	123.586	0.506614	-0.981041	0.000292517	0.0723009	Down	0.898986	1.34913	0.341632	1.45259	1.97301	1.26925
ID1	173.002	240.029	105.975	0.502816	-0.991899	0.000336531	0.0817639	Down	3.13822	1.05531	2.4174	6.2166	1.21415	7.90733
XRCC2	71.4695	93.9174	49.0217	0.501724	-0.995033	0.00452276	0.445325	Down	0.315001	0.345982	0.139313	0.561258	0.611237	0.38502
MKI67	843.66	1064.03	623.294	0.501242	-0.996421	0.0233433	0.999982	Down	1.31046	2.01999	0.374059	1.90769	3.02259	1.48188
ZNF367	182.352	233.213	131.491	0.500615	-0.998228	0.000109435	0.0352986	Down	0.534149	1.34515	0.274032	1.128	1.8562	0.850711
SHCBP1	264.631	333.095	196.166	0.500176	-0.999493	0.0291261	0.999982	Down	0.983345	1.26742	0.239544	1.44917	1.85031	0.987601
POLQ	102.508	129.885	75.1319	0.499633	-1.00106	0.00400885	0.414351	Down	0.257429	0.353434	0.0618451	0.458678	0.432335	0.278731
IQGAP3	187.795	239.616	135.975	0.498659	-1.00388	0.000293718	0.0723009	Down	0.6475	0.763436	0.168435	0.948124	1.16432	0.714891
SKA1	107.367	132.809	81.9254	0.498046	-1.00565	0.00553743	0.50551	Down	0.913261	1.17641	0.127594	1.37786	1.53803	0.712992
CDK1	306.159	390.973	221.345	0.497604	-1.00693	4.7759e-06	0.0031269	Down	1.93234	2.71852	0.448111	3.26439	4.19838	1.64013
FOXM1	481.642	617.39	345.894	0.495948	-1.01174	9.5445e-07	0.000811629	Down	2.60505	3.85841	0.818373	4.44785	5.67853	3.00882
PRODH	57.8255	75.5271	40.1239	0.494714	-1.01533	0.042282	0.999982	Down	0.021894	1.31847	0.0520008	0.0491865	2.46406	0.127571
NEK2	63.4995	83.2009	43.7982	0.494196	-1.01684	0.00852115	0.681255	Down	0.355494	0.518983	0.17262	0.656662	0.764304	0.590727
CKAP2L	251.005	328.222	173.787	0.49376	-1.01812	5.17332e-06	0.0031269	Down	1.02419	1.47195	0.38505	1.57497	2.69272	1.2712
CENPM	56.231	72.1534	40.3087	0.493467	-1.01897	0.0139591	0.894336	Down	0.886414	0.460341	0.183073	1.15443	1.10339	0.561405
KIFC1	189.264	244.311	134.216	0.492101	-1.02297	0.000154536	0.0481844	Down	1.21031	1.58803	0.38826	1.93334	2.36644	1.57987
TK1	461.395	592.241	330.549	0.491505	-1.02472	6.61634e-07	0.000651465	Down	7.46449	5.98359	1.64211	10.4981	11.2199	5.91207
KIF18B	76.0408	100.325	51.7569	0.491465	-1.02484	0.00290102	0.338595	Down	0.287109	0.382744	0.131512	0.524071	0.663056	0.388355
RRM2	1605.96	2010.5	1201.42	0.487867	-1.03544	0.0207745	0.999982	Down	11.4693	14.1502	1.74915	15.5871	23.8824	7.12255
PDZK1	61.3552	78.7316	43.9788	0.487178	-1.03748	0.0267843	0.999982	Down	0.0121879	0.709701	0.121581	0.0136905	1.0769	0.432015
CDT1	121.405	157.042	85.7676	0.481822	-1.05343	0.000666462	0.129217	Down	1.00184	1.30702	0.212536	1.51867	2.30458	0.869007
KIF4A	160.909	204.276	117.542	0.480727	-1.05671	0.000488927	0.106359	Down	0.578699	1.34602	0.201964	1.37969	1.49824	0.802844
CDC45	129.635	169.457	89.8123	0.470991	-1.08623	0.000206463	0.0603518	Down	1.18949	1.51466	0.203616	2.01022	2.7612	0.79091
TEDC2	30.0568	39.3575	20.7561	0.465213	-1.10404	0.0452342	0.999982	Down	0.285614	0.615972	0.105524	0.552535	0.939895	0.431461
LOC102724584	40.4989	55.6582	25.3395	0.464079	-1.10756	0.0277425	0.999982	Down	0.0452735	0.660945	0.473132	0.118662	1.72823	0.80605
PAQR4	135.042	178.736	91.3475	0.46273	-1.11176	0.000141436	0.044847	Down	0.80099	1.51773	0.366736	1.73444	2.21986	1.3308
CCNE2	124.02	162.031	86.0086	0.458414	-1.12528	0.00026758	0.0692011	Down	0.691517	0.958254	0.115936	1.21085	1.6331	0.520123
HKDC1	65.7367	92.3591	39.1143	0.451645	-1.14674	0.010831	0.788946	Down	0.0791285	0.521048	0.138786	0.0752095	0.94944	0.744795
MYBL2	218.233	274.587	161.879	0.448352	-1.1573	0.000241962	0.0656033	Down	2.36001	2.15577	0.193763	3.13098	3.70097	1.31099
E2F1	254.673	336.756	172.589	0.439066	-1.18749	0.0208091	0.999982	Down	1.83982	2.66548	0.530779	2.84569	4.40294	2.73149
TCF19	278.037	375.678	180.397	0.430622	-1.21551	9.93984e-08	0.000154962	Down	1.38227	2.48136	0.52377	2.91689	4.21219	2.08725
NEURL1B	78.9144	109.713	48.1159	0.426907	-1.22801	0.000346793	0.0825756	Down	0.201584	0.260848	0.122569	0.480045	0.453744	0.415018
DTL	185.132	247.654	122.61	0.419885	-1.25194	0.0210711	0.999982	Down	0.84588	1.06535	0.218674	1.45434	1.66448	1.24057
SKA3	137.315	178.573	96.0579	0.413381	-1.27446	0.0453581	0.999982	Down	0.988719	1.4452	0.160786	1.70094	2.06651	1.09857
ESCO2	89.9571	117.684	62.2303	0.407882	-1.29378	0.00157891	0.228978	Down	0.437508	0.674698	0.0526884	0.768318	0.997682	0.454797
NPAS4	26.795	36.0828	17.5072	0.407043	-1.29675	0.0427833	0.999982	Down	0.202151	0.0309564	0.0295465	0.291119	0.0511718	0.216449
PKMYT1	78.716	105.251	52.181	0.385164	-1.37646	0.00160752	0.229569	Down	0.629759	0.899834	0.0772001	0.992642	1.47408	0.818723
DMC1	22.9412	31.1369	14.7454	0.373308	-1.42156	0.0338036	0.999982	Down	0.234112	0.158461	0.0177934	0.305051	0.425268	0.163694
FAM111B	227.427	315.714	139.141	0.368115	-1.44177	5.66102e-07	0.000589377	Down	1.2638	1.60372	0.238729	2.39092	3.16659	1.59335
LINC00513	25.6915	38.6509	12.7321	0.36589	-1.45052	0.0289255	0.999982	Down	0.136809	0.81706	0.129975	0.12294	2.48515	0.744008
KIF15	91.0718	129.487	52.6568	0.365661	-1.45142	3.08219e-05	0.0131049	Down	0.389721	0.276393	0.0971913	0.667596	0.793539	0.468355
KLHL35	46.6549	67.9619	25.3479	0.341294	-1.55091	0.000668519	0.129217	Down	0.382504	0.442146	0.117225	0.914763	0.974507	0.671024
E2F8	33.2888	48.1135	18.464	0.32971	-1.60073	0.0036482	0.394511	Down	0.156565	0.188309	0.018593	0.322424	0.495902	0.14571
LINC00954	24.1921	35.073	13.3112	0.320848	-1.64004	0.00868165	0.685189	Down	0.0687537	0.0427726	0.228617	0.289613	0.203628	0.42565
ACTC1	21.9955	32.535	11.456	0.305728	-1.70968	0.0124814	0.846021	Down	0.356237	0.0373254	0.231565	0.526521	0.27765	1.05606
H1-10-AS1	14.3405	21.9342	6.74683	0.304323	-1.71632	0.0273779	0.999982	Down	0.0354467	0.094088	0.112253	0.132723	0.279954	0.39013
NRGN	14.1935	21.0669	7.32019	0.283143	-1.82039	0.0277886	0.999982	Down	0.0640846	0.382732	0.0405889	0.287942	0.885733	0.228193
H2AC11	12.427	19.5329	5.32107	0.254385	-1.97492	0.0258516	0.999982	Down	0.420471	0.366213	0.0499334	0.94462	1.86797	0.35729
GREP1	13.9449	23.4356	4.45422	0.197666	-2.33886	0.0192397	0.999982	Down	0	0.0240484	0.137718	0.0542771	0.0477031	0.774259
C1GALT1C1L	12.3292	19.1034	5.55498	0.194453	-2.3625	0.0191711	0.999982	Down	0.0810369	0	0.250214	0.659951	0.240008	0.255766
KCNJ13	11.2911	19.7558	2.82639	0.193699	-2.36811	0.0299699	0.999982	Down	0	0.0500258	0.0136421	0	0.382755	0.0697241
TBC1D3D	7.69775	12.9726	2.42292	0.15509	-2.68882	0.0436199	0.999982	Down	0.0353902	0.00587113	0	0.0265022	0.197985	0.0171842
LOC107986075	5.69014	9.43314	1.94714	0.135101	-2.88789	0.0379367	0.999982	Down	0.0145489	0	0.0691106	0.147083	0.086179	0.183675
TMEM239	3.70989	6.75545	0.664323	0.0965557	-3.37249	0.0453579	0.999982	Down	0.00599388	0.0059662	0	0.0471299	0.0591737	0.0174625
RASSF9	3.2992	5.97319	0.625207	0.0827392	-3.59529	0.0498363	0.999982	Down	0	0.00886471	0	0.0250095	0.0439608	0.0129731
LOC107985934	3.71957	7.12653	0.312603	0.0534953	-4.22444	0.019023	0.999982	Down	0	0.0343434	0	0.155026	0.476872	0.134026
LOC107985268	2.91582	5.83164	0	0.0335053	-4.89947	0.0177067	0.999982	Down	0	0	0	0.151144	0.132838	0.0560017

## Sheet: Table S2
	Table S2 The candidate nS100A9-interacting transcription factors and cofactors identified by mass spectrometry
Accession	Gene Name	Average(S100A9)	Average(NC)	log2FoldChange	FoldChange	Regulation	p-value	q-value	S100A9 1	S100A9 2	S100A9 3	NC 1	NC 2	NC 3
Q13017	ARHGAP5	16.506	14.6799	1.82614	3.54586	Up	0.016173	0.042116	16.6366	15.6682	17.2132	14.5562	14.8143	14.669
O95999	BCL10	15.1271	11.8525	3.27458	9.67716	Up	1.46318e-05	0.00034227	15.2566	15.2074	14.9171	11.9535	11.7061	11.8979
Q9Y2V2	CARHSP1	15.702	12.6164	3.08557	8.48884	Up	0.0138645	0.0373091	15.2408	16.1307	15.7344	11.9535	13.9979	11.8979
P45973	CBX5	15.3295	11.8525	3.47706	11.1352	Up	3.40138e-05	0.000624284	15.1003	15.6196	15.2687	11.9535	11.7061	11.8979
Q6P1N0	CC2D1A	17.1851	11.8525	5.33263	40.2977	Up	0.0165657	0.0430256	14.5531	18.0476	18.9546	11.9535	11.7061	11.8979
Q9NYV4	CDK12	14.9914	11.8525	3.13895	8.80881	Up	0.00431101	0.0156323	13.9395	15.3664	15.6683	11.9535	11.7061	11.8979
P17676	CEBPB	13.7671	11.8525	1.91461	3.77011	Up	0.00105622	0.00611685	13.4945	14.1863	13.6204	11.9535	11.7061	11.8979
P61201	COPS2	18.0622	16.155	1.90714	3.75064	Up	0.00319769	0.0127445	18.0607	18.4377	17.6881	15.7414	16.4251	16.2985
O43719	HTATSF1	17.7797	11.8525	5.92728	60.8541	Up	8.20006e-06	0.00022573	17.8006	17.4429	18.0957	11.9535	11.7061	11.8979
P17275	JUNB	16.477	11.8525	4.62452	24.6672	Up	2.09372e-05	0.00044079	16.848	16.3139	16.2691	11.9535	11.7061	11.8979
O95983	MBD3	15.226	11.8525	3.37351	10.364	Up	5.59666e-06	0.000178843	15.3563	15.1017	15.2199	11.9535	11.7061	11.8979
Q9UBU8	MORF4L1	15.8981	11.8525	4.04562	16.514	Up	5.44231e-05	0.000846803	16.2509	15.5237	15.9196	11.9535	11.7061	11.8979
P08651	NFIC	15.8321	11.8525	3.9796	15.7754	Up	3.68839e-05	0.000650283	15.7193	16.1924	15.5845	11.9535	11.7061	11.8979
Q14938	NFIX	16.2308	11.8525	4.37832	20.7972	Up	4.2231e-05	0.000690158	16.1641	15.8984	16.6298	11.9535	11.7061	11.8979
Q6ZNB6	NFXL1	16.5145	12.7105	3.80405	13.9679	Up	0.00891574	0.0268598	16.7735	16.2489	16.5211	11.9535	14.2801	11.8979
P48552	NRIP1	14.4913	11.8525	2.63888	6.22847	Up	2.00746e-05	0.000426277	14.3476	14.6413	14.4851	11.9535	11.7061	11.8979
Q9H0J9	PARP12	18.0246	11.8525	6.17217	72.112	Up	1.38894e-07	3.32699e-05	18.0514	18.0081	18.0144	11.9535	11.7061	11.8979
P61457	PCBD1	17.5774	11.8525	5.72498	52.8921	Up	1.55932e-05	0.000360053	17.1902	17.9445	17.5976	11.9535	11.7061	11.8979
P06702	S100A9	23.5386	19.7645	3.77412	13.6811	Up	2.37635e-07	4.04998e-05	23.5341	23.5515	23.53	19.6807	19.7505	19.8622
Q15643	TRIP11	18.1624	11.8525	6.30989	79.3354	Up	7.53649e-07	6.27282e-05	18.3102	18.184	17.9929	11.9535	11.7061	11.8979

## Sheet: Table S3
	Table S3 Demographic and clinical characteristics of recruited pregnant women at term
Demographic features	TNL (n=13)	TL (n=13)	P value
Maternal age (year)	31.15+3.05	30.15+1.82	0.32
Gestational age at delivery (week)	38.97+0.46	39.49+0.97	0.09
Gravidity median (range)	2 (1-5)	1 (1-2)	0.11
Parity median (range)	1 (1-2)	1 (1-2)	0.16
Fetal gender (male/female)	7/6	7/6	0.39
Birth weight (g)	3463.62+255.62	3298.85+433.84	0.25
TNL, term not in labor; TL, term in labor;
Maternal age, gestational age at delivery, and birth weight were expressed as mean ± SEM and analyzed with unpaired Student’s t-test. Gravidity and parity were expressed as median (min–max) and analyzed with the Mann–Whitney U test. Fetal gender was analyzed with chi-square test. Significance was set at P < 0.05.

## Sheet: Table S4
	Table S4 Demographic and clinical characteristics of recruited pregnant women at preterm
Demographic features	PNL (n=6)	PL (n=6)	P value
Maternal age (year)	32.67+4.37	30.67+2.66	0.37
Gestational age at delivery (week)	34.79+0.99	33.79+2.01	0.31
Gravidity median (range)	1.5 (1-4)	1 (1-2)	0.47
Parity median (range)	1 (1-2)	1 (1-1)	0.45
Fetal gender (male/female)	1/5	3/3	0.27
Birth weight (g)	2418.33+187.26	2223.33+481.58	0.39
PNL, preterm not in labor; PL, preterm in labor;
Maternal age, gestational age at delivery, and birth weight were expressed as mean ± SD and analyzed with an unpaired Student’s t-test. Gravidity and parity were expressed as median (min–max) and analyzed using Mann–Whitney U test. Fetal gender was analyzed with chi-square test. Significance was set at P < 0.05.

## Sheet: Table S5
		Table S7 antibody information
Antigen	Reactivity	Source	Catalog #	Application	Dilution Ratio
Anti-S100A9	Human	Abcam	ab63818	WB	1:1000
				CoIP	1:50
				IHC/IF	1:100
Anti-S100A9	Mouse	Abcam	ab242945	WB	1:1000
				IF	1:200
anti-H3K9me3	Human	Cell Signaling Technology	13969	WB	1:1000
				IF	1:100
				ChIP	1:50
anti-H3K9me3	Human	Epigentek	A-4036-025	CUT&Tag	1:50
anti-CBX5/HP1alpha	Human	Cell Signaling Technology	2616	WB	1:1000
				Co-IP	1:25
				ChIP	1:25
anti-MBD3	Human	Proteintech	14258-1-AP	WB	1:1000
				Co-IP	1:50
				ChIP	1:50
anti-Flag	Human, Mouse	Cell Signaling Technology	14793-S	WB	1:1000
				IF	1:100
				Co-IP	1:50
anti-Lamin A/C	Human, Mouse	Cell Signaling Technology	4777	WB	1:2000
anti-KAP1	Human	Proteintech	15202-1-AP	WB	1:1000
				ChIP	1:50
anti-α-tubulin	Human, Mouse	ABclonal	A12289	WB	1:2000
anti-GAPDH	Human, Mouse	Proteintech	60004-1-AP	WB	1:5000
anti-p21	Human	Abcam	ab109520	WB	1:1000
				IHC	1:100
anti-p21	Human	Abcam	ab220206	IF	1:100
anti-p21	Mouse	Abcam	ab188224	WB	1:1000
				IHC	1:100
anti-COX-2	Human	Cell Signaling Technology	12282	WB	1:1000
anti-p53	Human	Proteintech	10442-1-AP	WB	1:1000
anti-ORF1p	Human	Sigma-Aldrich	zms1066	WB	1:500
anti-ORF2P	Human	Thermo Fisher Scientific	200-901-B20	WB	1:500
anti-γH2AX	Human	Thermo Fisher Scientific	14-9865-80	IF	1:100
anti-IRF3	Human	ABclonal	A19717	WB	1:1000
anti-p-IRF3 (Ser396)	Human	ABclonal	S396	WB	1:1000
anti-TBK1	Human	ABclonal	A3458	WB	1:1000
anti-p-TBK1 (Ser172)	Human	ABclonal	AP0847	WB	1:1000
anti-p-S100A9 (Thr 113)	Human	Thermo Fisher Scientific	PA5118785	WB	1:1000
				IF	1:100
anti-Vimentin	Human	Abcam	ab8978	IF	1:100
anti-cytokeratin-7	Human	Abcam	ab9021	IF	1:100
anti-STING	Human	ABclonal	A3575	WB	1:1000
anti-STING (S366)	Human	ABclonal	AP1223	WB	1:1000
anti-H3	Human	Cell Signaling Technology	9715	WB	1:1000
WB, Western blotting; IHC, Immunohistochemical staining; IF, Immunoﬂuorescence staining; CoIP, co-immunoprecipitation; ChIP, chromatin immunoprecipitation

## Sheet: Table S6
		Table S5 Primers used for qRT-PCR
Host	Gene		Sequence (5'-3')	position
Human	S100A9	Forward	CTGCAAAATTTTCTCAAGAAGGAGA
		Reverse	GTGCATCTTCTCGTGGGAGG
Human	PTGS2	Forward	TGTGCAACACTTGAGTGGCT
		Reverse	ACTTTCTGTACTGCGGGTG
Human	PTGS1	Forward	TGCGCTCCAACCTTATCCC
		Reverse	AGAGGGCAGAATACGAGTGTAA
Human	5S rDNA	Forward	CTCGTCTGATCTCGGAAGCTAAG
		Reverse	GCGGTCTCCCATCCAAGTAC
Human	IFNA	Forward	GCCTCGCCCTTTGCTTTACT
		Reverse	CTGTGGGTCTCAGGGAGATCA
Human	IFNB	Forward	ACGCCGCATTGACCATCTAT
		Reverse	GTCTCATTCCAGCCAGTGCT
Human	CDK1	Forward	AATATAGTCAGTCTTCAGGATGTGC
		Reverse	TCTTCAGATCCATGGAAAGAAACTC
Human	E2F1	Forward	AAGAGCAAACAAGGCCCGAT
		Reverse	ACAACAGCGGTTCTTGCTCC
Human	CCNE2	Forward	TTAAGAAAGCCTCAGGTTTGGAGT
		Reverse	TTCCTCCAGCATAGCCAAATAGT
Human	CDKN1A	Forward	TGTCTTGTACCCTTGTGCCTC
		Reverse	GGAGTGGTAGAAATCTGTCATGC
Human	OAS1	Forward	GTGGTAAAGGGTGGCTCCTC
		Reverse	AGGCTTCCAGCTGTCTCCTA
Human	IFIT1	Forward	GCAGGCTGTCCGCTTAAATC
		Reverse	TCTGTGAGGACATGTTGGCT
Human	ISG15	Forward	AGATCACCCAGAAGATCGGC
		Reverse	GGATGCTCAGAGGTTCGTCG
Human	CCL4	Forward	AGCACCAATGGGCTCAGAC
		Reverse	CCACAAAGTTGCGAGGAAGC
Human	CXCL10	Forward	AGTGGCATTCAAGGAGTACC
		Reverse	GGACAAAATTGGCTTGCAGGA
Human	LINE1-1#	Forward	TGGAGGCATCACACTACCTG	ORF2
		Reverse	ATGCGGCATTATTTCTGAGG
Human	LINE1-2#	Forward	ACCTGAAAGTGACGGGGAGA	ORF1
		Reverse	CCTGCCTTGCTAGATTGGGG
Human	HERVK-env	Forward	CCAGCCTCCCAAACTATAACC	env
		Reverse	AAGAGTGCAATGCAACTCC
Human	HERVK-gas	Forward	AAATAAGACCCAACCGCCAGTAGC	gas
		Reverse	GAATTGCCATGCCTCAGTATCTCC
Human	HERVK-pol	Forward	GCCGATGAAAAAGCCCGTAAGG	pol
		Reverse	TTGACACTCAGGATTGGCGTTTTC
Human	CBX5	Forward	GAGAAGGTGCTAGACAGGCG
		Reverse	TGTGCTCCTCAGAAAAGCCT
Human	GAPDH	Forward	CCCCTCTGCTGATGCCCCCA
		Reverse	TGACCTTGGCCAGGGGTGCT
Human	MT-ND5	Forward	CACACCGCACAATCCCCTAT
		Reverse	TGGAGGTGGAGATTTGGTGC
Mouse	LINE1	Forward	ATCTGTCTCCCAGGTCTGCT	ORF1
		Reverse	TCCTCCGTTTACCTTTCGCC
Mouse	Ifna	Forward	TCTGATGCAGCAGGTGGG
		Reverse	AGGGCTCTCCAGACTTCTGCTCTG
Mouse	Ifnb1	Forward	CCTGGAGCAGCTGAATGGAA
		Reverse	CCACCCAGTGCTGGAGAAAT
Mouse	Ifit1	Forward	GTCCGGTTAAATCCAGAAGATCC
		Reverse	GCTTTGTCTACGCGATGTTTCC
Mouse	Isg15	Forward	GCAGCAATGGCCTGGGA
		Reverse	CAGACCCAGACTGGAAAGGG
Mouse	Ccl4	Forward	CCTTCTGTGCTCCAGGGTTC
		Reverse	TTGGTCAGGAATACCACAGC
Mouse	Cxcl10	Forward	GTCTGAGTGGGACTCAAGGGAT
		Reverse	CTCAACACGTGGGCAGGATA
Mouse	Gapdh	Forward	AGGTCGGTGTGAACGGATTTG
		Reverse	TGTAGACCATGTAGTTGAGGTCA

## Sheet: Table S7
	Table S6 Primers used for ChIP-qRT-PCR
Gene		Sequence (5'-3')	Position
LINE1-1#	Forward	ACGAGACTATATCCCACACCT	1326-1598
	Reverse	GCAGAGGTTACTGCTGTCTT
LINE1-2#	Forward	TGTCTGACAGCTTTGAAGAGAG	1614-1886
	Reverse	TGGTCTTTGATGATGGTGATGTA
LINE1-3#	Forward	CGATGCGATCAACTGGAAG	2234-2485
	Reverse	GGCCTGCCTTGCTAGATT
LINE1-4#	Forward	CAGAGACACACATAGGCTCAAA	3130-3385
	Reverse	AATCTGGGTGCTCCTGTATTG
